# Supplementary material for: Exercise Capacity and Cardiorespiratory Fitness in Children with Congenital Heart Diseases: A Proposal for an Adapted NYHA Classification
Source: Int J Environ Res Public Health. 2022 May 12;19(10):5907. doi: 10.3390/ijerph19105907 (PMC9141857; doi:10.3390/ijerph19105907)
Supplement: Supplementary file 1 [file ijerph-19-05907-s001.zip]

Archive with 1 entries (1 files):
- ijerph-1680664-supplementary.pdf
